# Supplementary material for: Tracing the geographic origin of Atlantic cod products using stable isotope analysis
Source: Rapid Commun Mass Spectrom. 2024 Jul 22;39(Suppl 1):e9861. doi: 10.1002/rcm.9861 (PMC12062778; doi:10.1002/rcm.9861)
Supplement: Supplementary file 1 — Data S1. Supporting Information [file RCM-39-e9861-s018.csv]

FishID	Source	Location	Year_samples_collected	d13C	d15N	d34S	%C	%N	%S	CN	Species	Station	SIA_location
1_Fa	Faroe Marine Institute	Faroes	2018	-17.1	13.27	17.08	46.1	14.45	0.96	3.19	Cod	FAROE_01	NOCS
2_Fa	Faroe Marine Institute	Faroes	2018	-17.1	14.27	18.29	46.45	14.47	0.98	3.21	Cod	FAROE_01	NOCS
3_Fa	Faroe Marine Institute	Faroes	2018	-16.89	13.51	18.6	46.61	14.5	0.97	3.21	Cod	FAROE_01	NOCS
4_Fa	Faroe Marine Institute	Faroes	2018	-17.35	12.68	18.23	47.09	14.63	0.92	3.22	Cod	FAROE_01	NOCS
5_Fa	Faroe Marine Institute	Faroes	2018	-16.95	13.6	18.47	46.42	14.54	0.99	3.19	Cod	FAROE_01	NOCS
6_Fa	Faroe Marine Institute	Faroes	2018	-17.28	12.94	18.36	46.26	14.63	0.98	3.16	Cod	FAROE_02	NOCS
7_Fa	Faroe Marine Institute	Faroes	2018	-17.19	12.68	18.41	46.25	14.78	0.98	3.13	Cod	FAROE_02	NOCS
8_Fa	Faroe Marine Institute	Faroes	2018	-17.25	12.87	18.6	46.22	14.59	0.99	3.17	Cod	FAROE_02	NOCS
9_Fa	Faroe Marine Institute	Faroes	2018	-16.9	13.26	18.24	46.46	14.7	0.99	3.16	Cod	FAROE_02	NOCS
10_Fa	Faroe Marine Institute	Faroes	2018	-17.78	12.11	18.78	46.08	14.73	0.97	3.13	Cod	FAROE_02	NOCS
11_Fa	Faroe Marine Institute	Faroes	2018	-17.46	12.38	18.43	46.43	14.49	0.97	3.2	Cod	FAROE_03	NOCS
12_Fa	Faroe Marine Institute	Faroes	2018	-17.1	13.49	18.49	46.05	14.41	0.93	3.2	Cod	FAROE_03	NOCS
13_Fa	Faroe Marine Institute	Faroes	2018	-17.66	12.66	18.32	46.72	14.59	0.95	3.2	Cod	FAROE_03	NOCS
14_Fa	Faroe Marine Institute	Faroes	2018	-17.17	12.86	18.34	46.64	14.61	0.98	3.19	Cod	FAROE_03	NOCS
15_Fa	Faroe Marine Institute	Faroes	2018	-17.96	12.62	18.3	47.31	14.52	0.97	3.26	Cod	FAROE_03	NOCS
16_Fa	Faroe Marine Institute	Faroes	2018	-17.77	12.27	18.05	46.86	14.59	0.94	3.21	Cod	FAROE_04	NOCS
17_Fa	Faroe Marine Institute	Faroes	2018	-17.97	12.66	18.72	46.53	14.61	0.92	3.19	Cod	FAROE_04	NOCS
18_Fa	Faroe Marine Institute	Faroes	2018	-17.72	12.13	18.88	46.67	14.67	0.95	3.18	Cod	FAROE_04	NOCS
19_Fa	Faroe Marine Institute	Faroes	2018	-17.77	12.62	19.01	47.01	14.67	0.93	3.2	Cod	FAROE_04	NOCS
20_Fa	Faroe Marine Institute	Faroes	2018	-17.42	12.88	18.29	46.32	14.71	0.92	3.15	Cod	FAROE_04	NOCS
21_Fa	Faroe Marine Institute	Faroes	2018	-17.33	13.44	18.21	46.01	14.64	0.94	3.14	Cod	FAROE_05	NOCS
22_Fa	Faroe Marine Institute	Faroes	2018	-16.57	13.27	18.08	45.58	14.74	0.91	3.09	Cod	FAROE_05	NOCS
23_Fa	Faroe Marine Institute	Faroes	2018	-17.48	12.87	18.33	46.32	14.61	0.99	3.17	Cod	FAROE_05	NOCS
24_Fa	Faroe Marine Institute	Faroes	2018	-18	12.07	18.68	46.01	14.63	0.97	3.15	Cod	FAROE_05	NOCS
25_Fa	Faroe Marine Institute	Faroes	2018	-17.28	13.31	17.87	46.21	14.67	0.93	3.15	Cod	FAROE_05	NOCS
26_Fa	Faroe Marine Institute	Faroes	2018	-17.41	13.68	18.41	45.83	14.53	0.97	3.15	Cod	FAROE_06	NOCS
27_Fa	Faroe Marine Institute	Faroes	2018	-16.91	14.36	18.43	45.99	14.46	1.02	3.18	Cod	FAROE_06	NOCS
28_Fa	Faroe Marine Institute	Faroes	2018	-17.29	13.6	18.76	46.31	14.5	1.01	3.19	Cod	FAROE_06	NOCS
29_Fa	Faroe Marine Institute	Faroes	2018	-17.18	13.35	17.93	45.46	14.7	0.92	3.09	Cod	FAROE_06	NOCS
30_Fa	Faroe Marine Institute	Faroes	2018	-17.16	14.46	18.46	46.24	14.68	1.05	3.15	Cod	FAROE_06	NOCS
31_Fa	Faroe Marine Institute	Faroes	2018	-17.89	12.43	19.37	45.96	14.88	1.04	3.09	Cod	FAROE_07	NOCS
32_Fa	Faroe Marine Institute	Faroes	2018	-17.85	13	18.69	46.03	14.6	1.06	3.15	Cod	FAROE_07	NOCS
33_Fa	Faroe Marine Institute	Faroes	2018	-17.17	14.12	18.79	45.37	14.71	1.03	3.08	Cod	FAROE_07	NOCS
34_Fa	Faroe Marine Institute	Faroes	2018	-17.93	12.61	19.01	46.05	14.75	1.06	3.12	Cod	FAROE_07	NOCS
35_Fa	Faroe Marine Institute	Faroes	2018	-17.79	13.48	19.01	45.97	14.56	1.03	3.16	Cod	FAROE_07	NOCS
71_Ir	Marine Institute	Irish	2018	-15.99	17.25	17.52	44.17	13.83	1.04	3.19	Cod	IRISH_03	NOCS
72_Ir	Marine Institute	Irish	2018	-16.29	16.65	18.75	44.19	13.87	1.18	3.19	Cod	IRISH_03	NOCS
73_Ir	Marine Institute	Irish	2018	-17.2	15.33	19.35	43.69	13.49	1.03	3.24	Cod	IRISH_02	NOCS
74_Ir	Marine Institute	Irish	2018	-17.49	15.52	19.19	43.55	13.34	0.97	3.27	Cod	IRISH_02	NOCS
75_Ir	Marine Institute	Irish	2018	-16.3	17.28	18.3	44.07	13.74	1	3.21	Cod	IRISH_02	NOCS
76_Ir	Marine Institute	Irish	2018	-17.38	17.72	18.33	43.85	13.77	1.07	3.18	Cod	IRISH_02	NOCS
77_Ir	Marine Institute	Irish	2018	-16.03	17.16	16.74	43.44	13.45	0.89	3.23	Cod	IRISH_01	NOCS
78_Ir	Marine Institute	Irish	2018	-17.11	16.8	18.19	43.08	13.87	0.87	3.11	Cod	IRISH_16	NOCS
79_Ir	Marine Institute	Irish	2018	-16.78	17.61	18.47	43.87	13.79	1.16	3.18	Cod	IRISH_16	NOCS
80_Ir	Marine Institute	Irish	2018	-16.57	15.7	19	43.62	13.84	1.14	3.15	Cod	IRISH_16	NOCS
81_Ir	Marine Institute	Irish	2018	-16.21	17.77	17.07	44.52	14.05	1.01	3.17	Cod	IRISH_16	NOCS
82_Ir	Marine Institute	Irish	2018	-16.4	17.78	17.97	44.5	13.87	1.08	3.21	Cod	IRISH_16	NOCS
83_Ir	Marine Institute	Irish	2018	-15.92	17.46	18.66	43.8	13.79	1.19	3.18	Cod	IRISH_16	NOCS
84_Ir	Marine Institute	Irish	2018	-15.55	18.1	17.84	45.41	14.05	1	3.23	Cod	IRISH_13	NOCS
85_Ir	Marine Institute	Irish	2018	-16.44	18.61	17.54	43.23	13.75	1.14	3.14	Cod	IRISH_14	NOCS
86_Ir	Marine Institute	Irish	2018	-17.5	15.66	19.47	43.99	13.77	1.22	3.2	Cod	IRISH_14	NOCS
87_Ir	Marine Institute	Irish	2018	-16.12	16.67	19.13	42.56	13.01	1.15	3.27	Cod	IRISH_15	NOCS
88_Ir	Marine Institute	Irish	2018	-16.49	16.7	19.46	45.13	14.09	1.06	3.2	Cod	IRISH_15	NOCS
89_Ir	Marine Institute	Irish	2018	-16.74	16.83	18.97	44.44	13.85	1.11	3.21	Cod	IRISH_05	NOCS
90_Ir	Marine Institute	Irish	2018	-16.29	17.23	18.34	44.03	13.8	1.03	3.19	Cod	IRISH_04	NOCS
91_Ir	Marine Institute	Irish	2018	-16.66	16.85	19	39.69	12.46	0.97	3.19	Cod	IRISH_04	NOCS
92_Ir	Marine Institute	Irish	2018	-15.92	17.12	18.96	44.36	13.87	1.13	3.2	Cod	IRISH_12	NOCS
93_Ir	Marine Institute	Irish	2018	-16.27	17.66	19.02	44.24	13.94	1.24	3.17	Cod	IRISH_12	NOCS
94_Ir	Marine Institute	Irish	2018	-17.24	17.08	19.23	44.07	13.89	1.15	3.17	Cod	IRISH_11	NOCS
95_Ir	Marine Institute	Irish	2018	-17.55	17.09	17.38	44.22	14	1.23	3.16	Cod	IRISH_10	NOCS
96_Ir	Marine Institute	Irish	2018	-17.23	17.18	17.96	43.53	13.95	1.16	3.12	Cod	IRISH_09	NOCS
97_Ir	Marine Institute	Irish	2018	-17.1	16.51	17.92	42.97	13.93	1.16	3.09	Cod	IRISH_09	NOCS
98_Ir	Marine Institute	Irish	2018	-16.91	16.62	17.31	42.9	13.99	1.12	3.07	Cod	IRISH_09	NOCS
99_Ir	Marine Institute	Irish	2018	-17.65	18.38	16.99	43.85	13.92	1.17	3.15	Cod	IRISH_08	NOCS
100_Ir	Marine Institute	Irish	2018	-16.38	17.05	17.23	43.16	14.03	1.12	3.08	Cod	IRISH_07	NOCS
101_Ir	Marine Institute	Irish	2018	-16.86	17.01	16.42	43.03	13.93	1.16	3.09	Cod	IRISH_07	NOCS
102_Ir	Marine Institute	Irish	2018	-17.74	16.61	17.85	43.2	13.98	1.13	3.09	Cod	IRISH_07	NOCS
103_Ir	Marine Institute	Irish	2018	-16.2	16.37	17.83	43.35	14.1	1.2	3.07	Cod	IRISH_07	NOCS
104_Ir	Marine Institute	Irish	2018	-19.58	14.71	17.98	43.44	13.78	1.18	3.15	Cod	IRISH_06	NOCS
105_Ir	Marine Institute	Irish	2018	-15.84	16.53	17.51	42.63	13.72	1.04	3.11	Cod	IRISH_06	NOCS
106_Ir	Marine Institute	Irish	2018	-17.66	15.71	18.64	43.53	13.88	1.08	3.14	Cod	IRISH_06	NOCS
107_Ir	Marine Institute	Irish	2018	-16.03	16.28	16.97	43.34	13.94	1.03	3.11	Cod	IRISH_06	NOCS
108_Ir	Marine Institute	Irish	2018	-16.38	16.68	18.15	43.07	13.93	1.06	3.09	Cod	IRISH_06	NOCS
120_Ns	Marine Scotland	North	2018	-17.94	13.83	19.16	43.39	14.25	1.22	3.05	Cod	NORTH_18	NOCS
140_Ns	Marine Scotland	North	2018	-17.08	14.33	19.38	43.06	13.78	1.18	3.13	Cod	NORTH_35	NOCS
143_Ns	Marine Scotland	North	2018	-17.79	14.25	19.63	43.3	13.54	1.25	3.2	Cod	NORTH_35	NOCS
146_Ns	Marine Scotland	North	2018	-18.49	13.65	20.02	42.39	13.79	1.21	3.07	Cod	NORTH_11	NOCS
161_Ns	Marine Scotland	North	2018	-17.64	14	18.71	42.51	13.98	1.29	3.04	Cod	NORTH_29	NOCS
185_Ns	Marine Scotland	North	2018	-18.41	13.54	18.75	43.28	14.04	1.19	3.08	Cod	NORTH_16	NOCS
200_Ns	Marine Scotland	North	2018	-17.98	14.13	18.25	42.29	13.68	1.17	3.09	Cod	NORTH_01	NOCS
210_Ns	Marine Scotland	North	2018	-17.96	13.21	18.74	41.46	13.44	1.17	3.09	Cod	NORTH_22	NOCS
221_Ns	Marine Scotland	North	2018	-17.89	14.38	19.38	43.41	13.74	1.26	3.16	Cod	NORTH_25	NOCS
222_Ns	Marine Scotland	North	2018	-17.85	14.29	19.46	43.49	13.65	1.23	3.19	Cod	NORTH_25	NOCS
256_Ns	Marine Scotland	North	2018	-18.2	13.56	18.84	41.93	13.55	1.06	3.09	Cod	NORTH_14	NOCS
266_Ns	Marine Scotland	North	2018	-18.63	14.12	18.98	41.49	13.53	1.13	3.07	Cod	NORTH_05	NOCS
269_Ns	Marine Scotland	North	2018	-18.72	13.69	19.28	40.97	13.6	1.09	3.01	Cod	NORTH_05	NOCS
280_Ns	Marine Scotland	North	2018	-17.58	13.58	19.46	41.62	13.52	1.24	3.08	Cod	NORTH_27	NOCS
281_Ns	Marine Scotland	North	2018	-17.73	14.42	19.2	41.6	13.47	1.16	3.09	Cod	NORTH_27	NOCS
293_Ns	Marine Scotland	North	2018	-17.52	13.63	18.87	42.82	13.94	1.21	3.07	Cod	NORTH_34	NOCS
304_Ns	Marine Scotland	North	2018	-17.76	13.4	18.88	43.6	14.14	1.14	3.08	Cod	NORTH_23	NOCS
306_Ns	Marine Scotland	North	2018	-17.46	15.25	18.72	42.77	13.92	1.16	3.07	Cod	NORTH_23	NOCS
315_Ns	Marine Scotland	North	2018	-17.64	14.52	19.07	44.14	14.21	1.28	3.11	Cod	NORTH_26	NOCS
316_Ns	Marine Scotland	North	2018	-17.43	14.55	19.16	41.72	13.56	1.21	3.08	Cod	NORTH_26	NOCS
355_Ns	Marine Scotland	North	2018	-17.91	13.74	19.62	42.66	13.93	1.21	3.06	Cod	NORTH_17	NOCS
356_Ns	Marine Scotland	North	2018	-17.87	13.54	19.51	40.93	13.31	1.19	3.08	Cod	NORTH_17	NOCS
366_Ns	Marine Scotland	North	2018	-17.39	14.29	18.8	42.68	13.9	1.12	3.07	Cod	NORTH_03	NOCS
367_Ns	Marine Scotland	North	2018	-17.52	14.24	19.22	44.32	14.4	1.17	3.08	Cod	NORTH_03	NOCS
368_Ns	Marine Scotland	North	2018	-17.92	12.79	19.37	41.53	13.72	1.1	3.03	Cod	NORTH_03	NOCS
369_Ns	Marine Scotland	North	2018	-16.99	15.96	18.54	41.99	13.72	1.18	3.06	Cod	NORTH_03	NOCS
377_Ns	Marine Scotland	North	2018	-19	14.09	19.48	42.27	13.75	1.19	3.07	Cod	NORTH_06	NOCS
379_Ns	Marine Scotland	North	2018	-18.89	13.68	18.97	42.36	13.76	1.09	3.08	Cod	NORTH_06	NOCS
381_Ns	Marine Scotland	North	2018	-18.23	13.24	19.2	41.45	13.42	1.15	3.09	Cod	NORTH_06	NOCS
393_Ns	Marine Scotland	North	2018	-17.67	14.84	18.77	41.29	13.34	1.22	3.1	Cod	NORTH_38	NOCS
394_Ns	Marine Scotland	North	2018	-17.41	14.61	18.85	41	13.34	1.16	3.07	Cod	NORTH_38	NOCS
403_Ns	Marine Scotland	North	2018	-17.98	14.11	18.79	40.9	13.54	1.04	3.02	Cod	NORTH_08	NOCS
405_Ns	Marine Scotland	North	2018	-18.45	13.03	19.05	41.68	13.8	1.14	3.02	Cod	NORTH_08	NOCS
415_Ns	Marine Scotland	North	2018	-17.77	14.14	18.6	42.91	14.03	1.21	3.06	Cod	NORTH_33	NOCS
428_Ns	Marine Scotland	North	2018	-17.63	12.92	19.57	42.49	13.99	1.2	3.04	Cod	NORTH_09	NOCS
453_Ns	Marine Scotland	North	2018	-17.87	13.3	19.99	44.29	14.53	1.32	3.05	Cod	NORTH_19	NOCS
469_Ns	Marine Scotland	North	2018	-18.02	14.61	19.29	42.46	13.93	1.1	3.05	Cod	NORTH_07	NOCS
472_Ns	Marine Scotland	North	2018	-18.26	13.79	19.16	41.7	13.94	1.05	2.99	Cod	NORTH_07	NOCS
473_Ns	Marine Scotland	North	2018	-17.88	14.45	17.26	42.56	13.65	0.96	3.12	Cod	NORTH_07	NOCS
490_Ns	Marine Scotland	North	2018	-17.81	14.59	18.2	42.23	13.39	1.1	3.15	Cod	NORTH_21	NOCS
493_Ns	Marine Scotland	North	2018	-17.92	14.6	18.62	43.27	13.71	1.09	3.16	Cod	NORTH_21	NOCS
504_Ns	Marine Scotland	North	2018	-17.64	13.88	19.51	42.12	13.47	1.1	3.13	Cod	NORTH_30	NOCS
505_Ns	Marine Scotland	North	2018	-17.76	13.91	19.35	42.64	13.48	1.11	3.16	Cod	NORTH_30	NOCS
507_Ns	Marine Scotland	North	2018	-18.08	13.3	19.57	42.33	13.31	1.11	3.18	Cod	NORTH_30	NOCS
525_Bal	DTU	Baltic	2018	-21.15	12.96	16.49	43.45	13.1	0.92	3.32	Cod	BAL_01	NOCS
526_Bal	DTU	Baltic	2018	-21.29	12.78	16.9	43.38	13.45	0.96	3.23	Cod	BAL_01	NOCS
527_Bal	DTU	Baltic	2018	-22.37	12.49	17.3	43.57	13.07	1.01	3.33	Cod	BAL_01	NOCS
528_Bal	DTU	Baltic	2018	-21.06	13.62	17.13	41.37	12.81	1.01	3.23	Cod	BAL_01	NOCS
529_Bal	DTU	Baltic	2018	-21.65	12.91	17.01	44.59	13.13	0.84	3.4	Cod	BAL_02	NOCS
530_Bal	DTU	Baltic	2018	-21.17	12.93	16.14	43.3	13.38	0.93	3.24	Cod	BAL_07	NOCS
531_Bal	DTU	Baltic	2018	-20.72	13.06	14.71	42.79	13.18	0.86	3.25	Cod	BAL_03	NOCS
532_Bal	DTU	Baltic	2018	-21.07	12.69	16.38	42.96	13.24	0.84	3.25	Cod	BAL_04	NOCS
533_Bal	DTU	Baltic	2018	-20.97	12.56	17.88	40.23	12.57	0.92	3.2	Cod	BAL_01	NOCS
534_Bal	DTU	Baltic	2018	-21.15	12.38	18.66	42.91	13.6	1	3.16	Cod	BAL_01	NOCS
535_Bal	DTU	Baltic	2018	-21.16	12.65	17.68	43.31	13.3	0.89	3.26	Cod	BAL_01	NOCS
536_Bal	DTU	Baltic	2018	-21.15	13.41	17.24	43.05	13.39	1.05	3.22	Cod	BAL_01	NOCS
537_Bal	DTU	Baltic	2018	-21.04	13.16	17.41	43.01	13.55	1.21	3.17	Cod	BAL_01	NOCS
538_Bal	DTU	Baltic	2018	-21.41	13.09	17.35	43.4	13.14	0.97	3.3	Cod	BAL_01	NOCS
539_Bal	DTU	Baltic	2018	-20.91	11.35	17.68	42.31	13.5	0.86	3.13	Cod	BAL_01	NOCS
540_Bal	DTU	Baltic	2018	-21.23	12.08	18.51	43.34	13.59	0.99	3.19	Cod	BAL_01	NOCS
541_Bal	DTU	Baltic	2018	-22.02	13.31	18.8	45.45	12.58	0.92	3.61	Cod	BAL_01	NOCS
542_Bal	DTU	Baltic	2018	-20.86	12.5	18.11	43.42	13.62	0.9	3.19	Cod	BAL_01	NOCS
543_Bal	DTU	Baltic	2018	-21.34	12.9	19.17	43.12	13.31	1.11	3.24	Cod	BAL_01	NOCS
544_Bal	DTU	Baltic	2018	-21.41	12.82	19.1	43.11	13.49	1.2	3.2	Cod	BAL_01	NOCS
545_Bal	DTU	Baltic	2018	-21.69	12.17	18.71	43.19	13.4	0.96	3.22	Cod	BAL_01	NOCS
546_Bal	DTU	Baltic	2018	-21.16	12.51	18.46	43.48	13.53	0.94	3.21	Cod	BAL_01	NOCS
547_Bal	DTU	Baltic	2018	-20.99	12.7	18.62	42.63	13.53	1.09	3.15	Cod	BAL_01	NOCS
548_Bal	DTU	Baltic	2018	-20.96	11.57	19.35	44.79	12.91	1.01	3.47	Cod	BAL_01	NOCS
549_Bal	DTU	Baltic	2018	-21.42	12.71	17.39	42.81	13.34	1.05	3.21	Cod	BAL_01	NOCS
550_Bal	DTU	Baltic	2018	-20.87	13.39	18.21	43.38	13.57	1.01	3.2	Cod	BAL_01	NOCS
551_Bal	DTU	Baltic	2018	-20.84	12.41	19.33	43.61	13.59	0.93	3.21	Cod	BAL_01	NOCS
552_Bal	DTU	Baltic	2018	-21.03	13.32	18.06	44.19	13.28	0.91	3.33	Cod	BAL_01	NOCS
553_Bal	DTU	Baltic	2018	-21.03	12.92	18.9	43.63	13.7	1.08	3.19	Cod	BAL_01	NOCS
554_Bal	DTU	Baltic	2018	-20.94	13.51	19.31	43.71	13.51	0.93	3.24	Cod	BAL_01	NOCS
555_Bal	DTU	Baltic	2018	-21.57	11.97	19.07	43.9	13.34	0.95	3.29	Cod	BAL_01	NOCS
556_Bal	DTU	Baltic	2018	-20.88	12.59	19.65	43.21	13.8	0.93	3.13	Cod	BAL_05	NOCS
557_Bal	DTU	Baltic	2018	-21.21	13.19	18.46	43.7	13.25	0.99	3.3	Cod	BAL_01	NOCS
558_Bal	DTU	Baltic	2018	-20.53	12.5	18.65	43.44	13.31	1.05	3.26	Cod	BAL_01	NOCS
559_Bal	DTU	Baltic	2018	-21.02	13.13	19.35	43.55	13.67	1	3.19	Cod	BAL_01	NOCS
560_Bal	DTU	Baltic	2018	-21.06	12.34	19.08	43.47	13.77	1.01	3.16	Cod	BAL_01	NOCS
561_Bal	DTU	Baltic	2018	-20.85	13.22	18.6	42.36	13.69	0.97	3.09	Cod	BAL_06	NOCS
562_Bal	DTU	Baltic	2018	-21.14	12.56	17.96	42.74	13.49	1.01	3.17	Cod	BAL_01	NOCS
563_Bal	DTU	Baltic	2018	-20.98	12.58	18.79	43.46	13.64	1.01	3.19	Cod	BAL_01	NOCS
564_Bal	DTU	Baltic	2018	-20.96	12.75	18.25	43.62	13.57	0.94	3.21	Cod	BAL_01	NOCS
565_Bal	DTU	Baltic	2018	-20.87	13.13	15.8	43.6	13.27	1.06	3.29	Cod	BAL_01	NOCS
566_Bal	DTU	Baltic	2018	-21.44	12.42	18.38	43.57	13.87	1.17	3.14	Cod	BAL_01	NOCS
673_Cel	Ifremer	Celtic	2018	-16.66	16.55	18.22	44.85	13.65	1.26	3.29	Cod	CELTIC_22	LSMSF
674_Cel	Ifremer	Celtic	2018	-18.28	14.36	19.4	45.3	13.56	1.25	3.34	Cod	CELTIC_22	LSMSF
675_Cel	Ifremer	Celtic	2018	-17.07	15.97	18.42	44.98	13.58	1.11	3.31	Cod	CELTIC_22	LSMSF
676_Cel	Ifremer	Celtic	2018	-17.11	15.76	19.39	47.39	14.63	1.12	3.24	Cod	CELTIC_22	LSMSF
677_Cel	Ifremer	Celtic	2018	-17.26	15.08	19.6	44.58	13.83	1.09	3.22	Cod	CELTIC_22	LSMSF
678_Cel	Ifremer	Celtic	2018	-17.14	15.26	18.24	44.2	13.53	1.04	3.27	Cod	CELTIC_23	LSMSF
679_Cel	Ifremer	Celtic	2018	-18.07	15.07	19.6	40.8	12.38	1.09	3.3	Cod	CELTIC_26	LSMSF
680_Cel	Ifremer	Celtic	2018	-17.54	15.52	18.42	44.06	13.48	1.07	3.27	Cod	CELTIC_26	LSMSF
681_Cel	Ifremer	Celtic	2018	-17.99	14.99	18.85	44.77	14.02	1.42	3.19	Cod	CELTIC_24	LSMSF
682_Cel	Ifremer	Celtic	2018	-17.54	15.09	19.34	44.82	13.76	1.34	3.26	Cod	CELTIC_24	LSMSF
683_Cel	Ifremer	Celtic	2018	-17.35	15.17	19.22	44.38	13.77	1.36	3.22	Cod	CELTIC_24	LSMSF
684_Cel	Ifremer	Celtic	2018	-17.72	15.32	18.99	44.91	13.96	1.26	3.22	Cod	CELTIC_24	LSMSF
685_Cel	Ifremer	Celtic	2018	-16.37	16.96	17.57	44.8	13.61	1.08	3.29	Cod	CELTIC_21	LSMSF
686_Cel	Ifremer	Celtic	2018	-17.18	17.07	17.32	43.63	13.53	1.19	3.23	Cod	CELTIC_19	LSMSF
687_Cel	Ifremer	Celtic	2018	-17.86	15.25	18.73	44.91	13.64	1.06	3.29	Cod	CELTIC_19	LSMSF
688_Cel	Ifremer	Celtic	2018	-17.34	14.73	19.14	43.17	13.29	1.3	3.25	Cod	CELTIC_20	LSMSF
567_Ice	Marine and Freshwater Research Institute	Iceland	2018	-19.23	13.43	19.24	43.87	13.84	1.41	3.17	Cod	ICELAND_12	LSMSF
568_Ice	Marine and Freshwater Research Institute	Iceland	2018	-19.92	13.01	18.13	43.04	13.49	1.42	3.19	Cod	ICELAND_12	LSMSF
569_Ice	Marine and Freshwater Research Institute	Iceland	2018	-19.69	13.11	18.94	44.46	13.79	1.35	3.22	Cod	ICELAND_12	LSMSF
570_Ice	Marine and Freshwater Research Institute	Iceland	2018	-19.73	12.55	18.91	44.21	13.52	1.06	3.27	Cod	ICELAND_12	LSMSF
571_Ice	Marine and Freshwater Research Institute	Iceland	2018	-19.68	13.41	19.21	42.59	13.46	1.28	3.17	Cod	ICELAND_12	LSMSF
572_Ice	Marine and Freshwater Research Institute	Iceland	2018	-19.16	13.55	18.78	41.99	13.5	1.31	3.11	Cod	ICELAND_05	LSMSF
573_Ice	Marine and Freshwater Research Institute	Iceland	2018	-17.83	15.01	19.52	43.61	13.88	1.5	3.14	Cod	ICELAND_05	LSMSF
574_Ice	Marine and Freshwater Research Institute	Iceland	2018	-18.29	13.42	18.34	44.19	13.76	0.94	3.21	Cod	ICELAND_05	LSMSF
575_Ice	Marine and Freshwater Research Institute	Iceland	2018	-18.43	13.53	17.78	43.81	13.56	0.92	3.23	Cod	ICELAND_05	LSMSF
592_Ice	Marine and Freshwater Research Institute	Iceland	2018	-20.11	13.18	19.57	42.56	13.37	1.41	3.18	Cod	ICELAND_10	LSMSF
593_Ice	Marine and Freshwater Research Institute	Iceland	2018	-20.15	12.66	19.53	43.08	13.48	1.54	3.2	Cod	ICELAND_10	LSMSF
594_Ice	Marine and Freshwater Research Institute	Iceland	2018	-20.17	12.97	19.55	43.57	13.45	1.35	3.24	Cod	ICELAND_10	LSMSF
595_Ice	Marine and Freshwater Research Institute	Iceland	2018	-19.8	12.86	19.52	43.77	13.87	1.35	3.16	Cod	ICELAND_10	LSMSF
596_Ice	Marine and Freshwater Research Institute	Iceland	2018	-19.76	12.77	19.36	42.75	13.14	1.32	3.25	Cod	ICELAND_10	LSMSF
603_Ice	Marine and Freshwater Research Institute	Iceland	2018	-19.08	14.05	18.73	43.37	13.57	1.28	3.2	Cod	ICELAND_17	LSMSF
604_Ice	Marine and Freshwater Research Institute	Iceland	2018	-19.16	14.6	19.2	43.72	13.83	1.35	3.16	Cod	ICELAND_17	LSMSF
605_Ice	Marine and Freshwater Research Institute	Iceland	2018	-19.51	12.96	19.13	43.99	13.72	1.35	3.21	Cod	ICELAND_17	LSMSF
606_Ice	Marine and Freshwater Research Institute	Iceland	2018	-20.08	12.93	19.7	43.98	14.03	1.36	3.13	Cod	ICELAND_17	LSMSF
607_Ice	Marine and Freshwater Research Institute	Iceland	2018	-19.22	13.23	18.68	42.58	13.44	1.32	3.17	Cod	ICELAND_17	LSMSF
609_Ice	Marine and Freshwater Research Institute	Iceland	2018	-16.88	15.2	18.51	43.11	13.66	1.4	3.16	Cod	ICELAND_02	LSMSF
610_Ice	Marine and Freshwater Research Institute	Iceland	2018	-17.01	15.02	18.59	42.3	13.26	1.47	3.19	Cod	ICELAND_02	LSMSF
611_Ice	Marine and Freshwater Research Institute	Iceland	2018	-17.05	15.24	18.36	43.84	13.89	1.34	3.16	Cod	ICELAND_02	LSMSF
612_Ice	Marine and Freshwater Research Institute	Iceland	2018	-15.75	15.41	18.47	42.5	13.57	1.44	3.13	Cod	ICELAND_02	LSMSF
618_Ice	Marine and Freshwater Research Institute	Iceland	2018	-20.07	13.06	18.73	43.87	13.77	1.3	3.19	Cod	ICELAND_08	LSMSF
619_Ice	Marine and Freshwater Research Institute	Iceland	2018	-19.96	12.92	18.76	44.06	13.78	1.27	3.2	Cod	ICELAND_08	LSMSF
620_Ice	Marine and Freshwater Research Institute	Iceland	2018	-20.29	13.07	18.74	43.83	13.64	1.4	3.21	Cod	ICELAND_08	LSMSF
621_Ice	Marine and Freshwater Research Institute	Iceland	2018	-20.06	12.87	19.61	44.32	13.78	1.38	3.22	Cod	ICELAND_08	LSMSF
622_Ice	Marine and Freshwater Research Institute	Iceland	2018	-19.38	13.67	19.41	43.02	13.5	1.37	3.19	Cod	ICELAND_08	LSMSF
633_Ice	Marine and Freshwater Research Institute	Iceland	2018	-18.63	14.02	16.54	43.45	13.73	1.07	3.16	Cod	ICELAND_07	LSMSF
634_Ice	Marine and Freshwater Research Institute	Iceland	2018	-18.41	13.57	17.61	45.43	13.88	0.99	3.27	Cod	ICELAND_07	LSMSF
635_Ice	Marine and Freshwater Research Institute	Iceland	2018	-18.89	13.88	19.46	44.58	13.8	1.2	3.23	Cod	ICELAND_07	LSMSF
636_Ice	Marine and Freshwater Research Institute	Iceland	2018	-18.29	14.83	14.61	42.62	13.4	1.44	3.18	Cod	ICELAND_07	LSMSF
637_Ice	Marine and Freshwater Research Institute	Iceland	2018	-18.94	14.48	18.58	43.41	13.61	1.47	3.19	Cod	ICELAND_07	LSMSF
648_Ice	Marine and Freshwater Research Institute	Iceland	2018	-19.6	13.89	18.99	44.06	13.7	1.41	3.22	Cod	ICELAND_13	LSMSF
649_Ice	Marine and Freshwater Research Institute	Iceland	2018	-20.01	13.7	19.61	43.59	13.48	1.38	3.23	Cod	ICELAND_13	LSMSF
650_Ice	Marine and Freshwater Research Institute	Iceland	2018	-19.93	13.54	18.71	43.06	13.42	1.4	3.21	Cod	ICELAND_13	LSMSF
651_Ice	Marine and Freshwater Research Institute	Iceland	2018	-19.79	13.21	18.4	44.06	13.61	1.13	3.24	Cod	ICELAND_13	LSMSF
652_Ice	Marine and Freshwater Research Institute	Iceland	2018	-19.82	13.04	19.48	43.55	13.73	1.33	3.17	Cod	ICELAND_13	LSMSF
653_Ice	Marine and Freshwater Research Institute	Iceland	2018	-19.41	13.92	19.39	44.1	13.83	1.34	3.19	Cod	ICELAND_16	LSMSF
654_Ice	Marine and Freshwater Research Institute	Iceland	2018	-18.43	13.15	18.13	44.06	13.83	1.42	3.18	Cod	ICELAND_16	LSMSF
656_Ice	Marine and Freshwater Research Institute	Iceland	2018	-18.36	13.81	18.91	44.35	13.97	1.57	3.17	Cod	ICELAND_16	LSMSF
657_Ice	Marine and Freshwater Research Institute	Iceland	2018	-17.59	13.97	19.05	43.24	13.65	1.41	3.17	Cod	ICELAND_16	LSMSF
668_Ice	Marine and Freshwater Research Institute	Iceland	2018	-18.57	14.01	16.73	43.73	13.37	1.32	3.27	Cod	ICELAND_11	LSMSF
670_Ice	Marine and Freshwater Research Institute	Iceland	2018	-17.46	17.03	18.05	43.96	13.79	1.27	3.19	Cod	ICELAND_11	LSMSF
671_Ice	Marine and Freshwater Research Institute	Iceland	2018	-18.71	14.64	17.59	45.08	14.15	1.38	3.19	Cod	ICELAND_11	LSMSF
672_Ice	Marine and Freshwater Research Institute	Iceland	2018	-18.78	14.16	18.39	43.24	13.43	1.45	3.22	Cod	ICELAND_11	LSMSF
122_Ns	Marine Scotland	North	2018	-18.41	13.4	18.81	42.55	13.15	1.39	3.24	Cod	NORTH_18	LSMSF
158_Ns	Marine Scotland	North	2018	-17.4	13.43	18.24	41.17	13.05	1.4	3.15	Cod	NORTH_29	LSMSF
198_Ns	Marine Scotland	North	2018	-18.07	13.94	18.56	42.32	13.06	1.44	3.24	Cod	NORTH_01	LSMSF
211_Ns	Marine Scotland	North	2018	-17.48	15.63	18.54	41.34	13.01	1.24	3.18	Cod	NORTH_22	LSMSF
213_Ns	Marine Scotland	North	2018	-18.83	15.53	17.92	42.65	12.93	1.36	3.3	Cod	NORTH_22	LSMSF
214_Ns	Marine Scotland	North	2018	-18.02	13.29	18.26	40.42	12.88	1.3	3.14	Cod	NORTH_22	LSMSF
267_Ns	Marine Scotland	North	2018	-17.95	13.41	18.54	40.39	12.86	1.42	3.14	Cod	NORTH_05	LSMSF
292_Ns	Marine Scotland	North	2018	-17.82	12.84	18.7	41.4	13.19	1.38	3.14	Cod	NORTH_34	LSMSF
305_Ns	Marine Scotland	North	2018	-18.11	13.12	17.99	40.82	12.73	1.27	3.21	Cod	NORTH_23	LSMSF
342_Ns	Marine Scotland	North	2018	-17.87	12.85	18.85	40.87	12.99	1.42	3.15	Cod	NORTH_31	LSMSF
406_Ns	Marine Scotland	North	2018	-18.51	13.32	19.41	42.14	13.14	1.43	3.21	Cod	NORTH_08	LSMSF
429_Ns	Marine Scotland	North	2018	-18.82	13.16	18.46	40.53	12.95	1.28	3.13	Cod	NORTH_09	LSMSF
430_Ns	Marine Scotland	North	2018	-18.17	13.28	17.69	41.89	12.86	1.21	3.26	Cod	NORTH_09	LSMSF
452_Ns	Marine Scotland	North	2018	-18.34	14.09	17.82	40.83	12.89	1.36	3.17	Cod	NORTH_19	LSMSF
470_Ns	Marine Scotland	North	2018	-19.02	14.12	18.33	41.92	12.98	1.31	3.23	Cod	NORTH_07	LSMSF
118_Ns	Marine Scotland	North	2018	-17.88	12.87	19.29	44.22	13.68	1.26	3.23	Cod	NORTH_18	LSMSF
121_Ns	Marine Scotland	North	2018	-17.91	12.88	18.95	43.72	13.64	1.29	3.21	Cod	NORTH_18	LSMSF
144_Ns	Marine Scotland	North	2018	-18.11	13.45	19.31	44.34	13.66	1.23	3.25	Cod	NORTH_35	LSMSF
145_Ns	Marine Scotland	North	2018	-18.89	13.53	18.84	45.29	14.16	1.11	3.2	Cod	NORTH_11	LSMSF
159_Ns	Marine Scotland	North	2018	-17.89	13.3	19.08	43.94	13.67	1.26	3.21	Cod	NORTH_29	LSMSF
197_Ns	Marine Scotland	North	2018	-17.55	14.23	18.82	45.5	13.91	1.13	3.27	Cod	NORTH_01	LSMSF
237_Ns	Marine Scotland	North	2018	-17.67	13.17	19.04	44.7	13.92	1.22	3.21	Cod	NORTH_32	LSMSF
258_Ns	Marine Scotland	North	2018	-18.52	14.19	19.83	44.68	13.83	1.21	3.23	Cod	NORTH_14	LSMSF
282_Ns	Marine Scotland	North	2018	-17.94	13.65	19.12	46.07	14.1	1.21	3.27	Cod	NORTH_27	LSMSF
289_Ns	Marine Scotland	North	2018	-17.87	13.73	19.49	44.43	13.71	1.27	3.24	Cod	NORTH_34	LSMSF
290_Ns	Marine Scotland	North	2018	-17.23	13.73	18.99	44.52	13.83	1.25	3.22	Cod	NORTH_34	LSMSF
308_Ns	Marine Scotland	North	2018	-17.91	14.2	18.79	44.52	13.83	1.19	3.22	Cod	NORTH_23	LSMSF
317_Ns	Marine Scotland	North	2018	-17.9	13.74	19.57	44.48	13.89	1.35	3.2	Cod	NORTH_26	LSMSF
337_Ns	Marine Scotland	North	2018	-17.83	14.42	19.42	45	13.83	1.19	3.25	Cod	NORTH_37	LSMSF
338_Ns	Marine Scotland	North	2018	-17.39	14.43	18.77	44.87	13.62	1.21	3.29	Cod	NORTH_37	LSMSF
340_Ns	Marine Scotland	North	2018	-17.43	13.71	19.45	44.61	13.73	1.25	3.25	Cod	NORTH_31	LSMSF
341_Ns	Marine Scotland	North	2018	-17.88	13.14	19.35	44.14	13.75	1.25	3.21	Cod	NORTH_31	LSMSF
352_Ns	Marine Scotland	North	2018	-18.02	13.02	19.25	45.56	14.14	1.29	3.22	Cod	NORTH_17	LSMSF
353_Ns	Marine Scotland	North	2018	-18.11	12.89	19.47	45.6	14.12	1.29	3.23	Cod	NORTH_17	LSMSF
354_Ns	Marine Scotland	North	2018	-17.88	12.58	19.08	44.86	13.76	1.31	3.26	Cod	NORTH_17	LSMSF
380_Ns	Marine Scotland	North	2018	-18.88	14.19	19.42	45.18	14.01	1.28	3.22	Cod	NORTH_06	LSMSF
392_Ns	Marine Scotland	North	2018	-17.8	14.74	19.2	43.91	13.65	1.25	3.22	Cod	NORTH_38	LSMSF
395_Ns	Marine Scotland	North	2018	-17.86	14.42	19.34	44.05	13.54	1.26	3.25	Cod	NORTH_38	LSMSF
396_Ns	Marine Scotland	North	2018	-17.86	13.37	19.19	44.34	13.85	1.26	3.2	Cod	NORTH_38	LSMSF
402_Ns	Marine Scotland	North	2018	-18.43	14.3	19.19	44.58	13.97	1.13	3.19	Cod	NORTH_08	LSMSF
416_Ns	Marine Scotland	North	2018	-17.86	13.77	19.36	44.84	13.92	1.27	3.22	Cod	NORTH_33	LSMSF
431_Ns	Marine Scotland	North	2018	-18.79	13.34	18.99	44.59	13.87	1.1	3.21	Cod	NORTH_09	LSMSF
491_Ns	Marine Scotland	North	2018	-17.92	13.59	19.71	44.55	13.83	1.23	3.22	Cod	NORTH_21	LSMSF
506_Ns	Marine Scotland	North	2018	-17.76	13.51	19.37	44.93	13.87	1.25	3.24	Cod	NORTH_30	LSMSF
508_Ns	Marine Scotland	North	2018	-17.89	13.78	19.51	44.63	13.89	1.26	3.21	Cod	NORTH_30	LSMSF
608_Ice	Marine and Freshwater Research Institute	Iceland	2018	-16.89	14.51	18.57	43.85	13.79	1.35	3.18	Cod	ICELAND_02	LSMSF
669_Ice	Marine and Freshwater Research Institute	Iceland	2018	-18.43	14.11	17.67	45.38	14.14	1.23	3.21	Cod	ICELAND_11	LSMSF
655_Ice	Marine and Freshwater Research Institute	Iceland	2018	-18.4	13.77	19.2	44.35	13.85	1.14	3.2	Cod	ICELAND_16	LSMSF
576_Ice	Marine and Freshwater Research Institute	Iceland	2018	-18.66	13.46	18.12	43.63	13.85	0.94	3.15	Cod	ICELAND_05	LSMSF
1048_Bar	Institute of Marine Research, Norway	Norwegian	2018	-20.28	14.48	20.23	43.55	13.63	1.19	3.19	Cod	BARENTS_01	LSMSF
1050_Bar	Institute of Marine Research, Norway	Norwegian	2018	-20.33	14.21	20.36	42.89	13.51	1.12	3.17	Cod	BARENTS_01	LSMSF
1051_Bar	Institute of Marine Research, Norway	Norwegian	2018	-20.56	13.82	20.43	44.98	13.93	1.3	3.23	Cod	BARENTS_01	LSMSF
1057_Bar	Institute of Marine Research, Norway	Norwegian	2018	-20.36	14.04	19.02	44.76	13.8	0.96	3.24	Cod	BARENTS_04	LSMSF
1058_Bar	Institute of Marine Research, Norway	Norwegian	2018	-20.07	14.57	19.17	43.86	13.73	0.99	3.2	Cod	BARENTS_04	LSMSF
1059_Bar	Institute of Marine Research, Norway	Norwegian	2018	-20.52	14.04	20.24	44.32	13.53	1.14	3.27	Cod	BARENTS_04	LSMSF
1060_Bar	Institute of Marine Research, Norway	Norwegian	2018	-20.22	14.32	19.83	44.13	13.75	1.07	3.21	Cod	BARENTS_04	LSMSF
1061_Bar	Institute of Marine Research, Norway	Norwegian	2018	-20.23	14.26	20.22	44.15	13.66	1.25	3.23	Cod	BARENTS_04	LSMSF
1063_Bar	Institute of Marine Research, Norway	Norwegian	2018	-20.56	13.99	20.53	43.54	13.69	1.19	3.18	Cod	BARENTS_04	LSMSF
1110_Bar	Institute of Marine Research, Norway	Norwegian	2018	-20.51	14.34	20.3	43.26	13.59	1.12	3.18	Cod	BARENTS_02	LSMSF
1113_Bar	Institute of Marine Research, Norway	Norwegian	2018	-20.23	14.06	19.76	43.54	13.76	1.03	3.16	Cod	BARENTS_02	LSMSF
1114_Bar	Institute of Marine Research, Norway	Norwegian	2018	-19.62	14.32	19.43	0	14.4	1.1	3	Cod	BARENTS_02	LSMSF
1115_Bar	Institute of Marine Research, Norway	Norwegian	2018	-20.54	14.18	20.38	43.66	13.62	1.31	3.21	Cod	BARENTS_02	LSMSF
1118_Bar	Institute of Marine Research, Norway	Norwegian	2018	-19.63	14.93	20.03	44.14	13.98	1.1	3.16	Cod	BARENTS_03	LSMSF
1119_Bar	Institute of Marine Research, Norway	Norwegian	2018	-20.13	14.84	19.86	45.76	14.08	1.25	3.25	Cod	BARENTS_03	LSMSF
1122_Bar	Institute of Marine Research, Norway	Norwegian	2018	-19.87	13.42	19.69	44.75	14.23	1.06	3.14	Cod	BARENTS_07	LSMSF
1128_Bar	Institute of Marine Research, Norway	Norwegian	2018	-20.39	14.29	20.23	44.43	13.93	1.29	3.19	Cod	BARENTS_06	LSMSF
1132_Bar	Institute of Marine Research, Norway	Norwegian	2018	-20.26	14.26	20.18	44.27	13.83	1.16	3.2	Cod	BARENTS_06	LSMSF
1135_Bar	Institute of Marine Research, Norway	Norwegian	2018	-20.13	13.98	19.55	45.59	14.25	1.09	3.2	Cod	BARENTS_06	LSMSF
1049_Bar	Institute of Marine Research, Norway	Norwegian	2018	-20.3	13.42	19.83	43.88	13.8	1.11	3.18	Cod	BARENTS_01	LSMSF
1052_Bar	Institute of Marine Research, Norway	Norwegian	2018	-19.88	14.29	19.15	44.35	13.79	1.08	3.22	Cod	BARENTS_01	LSMSF
1062_Bar	Institute of Marine Research, Norway	Norwegian	2018	-20.42	14.21	19.57	43.88	13.9	1.1	3.16	Cod	BARENTS_04	LSMSF
1109_Bar	Institute of Marine Research, Norway	Norwegian	2018	-19.84	14.75	18.99	44.44	14	1	3.17	Cod	BARENTS_02	LSMSF
1111_Bar	Institute of Marine Research, Norway	Norwegian	2018	-20.25	14.26	19.33	44.09	13.85	1.23	3.18	Cod	BARENTS_02	LSMSF
1112_Bar	Institute of Marine Research, Norway	Norwegian	2018	-20.33	14.14	19.15	44.62	13.96	1.18	3.2	Cod	BARENTS_02	LSMSF
1116_Bar	Institute of Marine Research, Norway	Norwegian	2018	-20.84	13.67	19.63	44.68	13.93	1.26	3.21	Cod	BARENTS_02	LSMSF
1117_Bar	Institute of Marine Research, Norway	Norwegian	2018	-20.07	14.73	19.76	43.65	13.7	1.28	3.19	Cod	BARENTS_03	LSMSF
1120_Bar	Institute of Marine Research, Norway	Norwegian	2018	-19.61	14.8	19.09	43.53	13.75	1.12	3.17	Cod	BARENTS_03	LSMSF
1121_Bar	Institute of Marine Research, Norway	Norwegian	2018	-19.62	15.3	19.65	44.42	14.04	1.24	3.16	Cod	BARENTS_03	LSMSF
1123_Bar	Institute of Marine Research, Norway	Norwegian	2018	-20.03	14.11	18.77	43.44	13.82	1.25	3.14	Cod	BARENTS_07	LSMSF
1124_Bar	Institute of Marine Research, Norway	Norwegian	2018	-20.05	14.42	19.78	43.72	13.96	1.2	3.13	Cod	BARENTS_06	LSMSF
1125_Bar	Institute of Marine Research, Norway	Norwegian	2018	-20.39	13.78	19.29	43.73	13.68	1.14	3.2	Cod	BARENTS_06	LSMSF
1126_Bar	Institute of Marine Research, Norway	Norwegian	2018	-20.21	13.87	19.05	43.69	13.74	1.18	3.18	Cod	BARENTS_06	LSMSF
1127_Bar	Institute of Marine Research, Norway	Norwegian	2018	-20.32	14.23	19.62	44.21	14.12	1.13	3.13	Cod	BARENTS_06	LSMSF
1129_Bar	Institute of Marine Research, Norway	Norwegian	2018	-20.46	14.13	19.74	43.51	13.81	1.25	3.15	Cod	BARENTS_06	LSMSF
1130_Bar	Institute of Marine Research, Norway	Norwegian	2018	-20.45	14.53	19.77	43.98	13.88	1.19	3.17	Cod	BARENTS_06	LSMSF
1131_Bar	Institute of Marine Research, Norway	Norwegian	2018	-20.26	14.99	19.78	43.72	13.96	1.12	3.13	Cod	BARENTS_06	LSMSF
1133_Bar	Institute of Marine Research, Norway	Norwegian	2018	-19.89	14.68	18.84	43.55	13.7	1.22	3.18	Cod	BARENTS_06	LSMSF
1134_Bar	Institute of Marine Research, Norway	Norwegian	2018	-20.22	13.42	19.06	43.57	13.86	1.11	3.14	Cod	BARENTS_06	LSMSF
1136_Bar	Institute of Marine Research, Norway	Norwegian	2018	-19.63	14.29	18.8	43.84	13.77	1.06	3.18	Cod	BARENTS_06	LSMSF
1137_Roc	Marine Scotland	Rockall	2018	-18.87	10.05	17.89	45.35	14.44	1.03	3.14	Cod	ROCKALL_03	LSMSF
1138_Roc	Marine Scotland	Rockall	2018	-19.21	10.83	19.16	45.5	14.24	1.4	3.19	Cod	ROCKALL_06	LSMSF
1139_Roc	Marine Scotland	Rockall	2018	-18.71	10.15	18.88	44.87	14.08	1.14	3.19	Cod	ROCKALL_14	LSMSF
1140_Roc	Marine Scotland	Rockall	2018	-18.08	11.52	19.41	45.61	14.2	1.21	3.21	Cod	ROCKALL_09	LSMSF
1141_Roc	Marine Scotland	Rockall	2018	-18.97	10.14	18.26	44.38	13.96	1.05	3.18	Cod	ROCKALL_04	LSMSF
1202_Ws	Marine Scotland	West Scotland	2018	-17.9	12.27	18.79	43.42	13.59	1.02	3.19	Cod	WESTSCOT_03	LSMSF
1203_Ws	Marine Scotland	West Scotland	2018	-18.37	12.94	19.01	44.3	13.72	1.15	3.23	Cod	WESTSCOT_03	LSMSF
1204_Ws	Marine Scotland	West Scotland	2018	-18.55	13.67	19.56	43.05	13.29	1.08	3.24	Cod	WESTSCOT_05	LSMSF
1205_Ws	Marine Scotland	West Scotland	2018	-18.34	12.73	18.91	44.78	13.57	1.17	3.3	Cod	WESTSCOT_02	LSMSF
1206_Ws	Marine Scotland	West Scotland	2018	-18.39	13.85	19.9	43.11	13.39	1.15	3.22	Cod	WESTSCOT_02	LSMSF
1207_Ws	Marine Scotland	West Scotland	2018	-17.77	14.33	19.04	43.92	13.76	1.22	3.19	Cod	WESTSCOT_02	LSMSF
1208_Ws	Marine Scotland	West Scotland	2018	-17.99	13.77	20.01	43.66	13.5	1.19	3.23	Cod	WESTSCOT_02	LSMSF
1209_Ws	Marine Scotland	West Scotland	2018	-19.06	14.15	20.15	44.26	13.58	1.17	3.26	Cod	WESTSCOT_02	LSMSF
119_Ns	Marine Scotland	North	2018	-17.7	13.07	18.75	43.4	13.69	1.24	3.17	Cod	NORTH_18	LSMSF
140_Ns	Marine Scotland	North	2018	-17.55	14.19	18.07	42.57	13.34	1.23	3.19	Cod	NORTH_35	LSMSF
141_Ns	Marine Scotland	North	2018	-18.14	12.85	19.14	42.48	13.24	1.2	3.21	Cod	NORTH_35	LSMSF
142_Ns	Marine Scotland	North	2018	-17.6	14.49	18.26	42.94	13.56	1.29	3.17	Cod	NORTH_35	LSMSF
143_Ns	Marine Scotland	North	2018	-17.96	13.94	17.47	42.71	13.19	1.32	3.24	Cod	NORTH_35	LSMSF
157_Ns	Marine Scotland	North	2018	-18.15	13.78	18.98	42.77	13.34	1.16	3.21	Cod	NORTH_29	LSMSF
160_Ns	Marine Scotland	North	2018	-18.03	13.37	19.19	42.44	13.28	1.2	3.2	Cod	NORTH_29	LSMSF
181_Ns	Marine Scotland	North	2018	-18.65	13.78	19.24	42.4	13.19	1.16	3.21	Cod	NORTH_16	LSMSF
182_Ns	Marine Scotland	North	2018	-18.51	13.13	18.32	46.01	13.86	1.28	3.32	Cod	NORTH_16	LSMSF
183_Ns	Marine Scotland	North	2018	-18.47	12.71	18.89	43.61	13.52	1.13	3.23	Cod	NORTH_16	LSMSF
184_Ns	Marine Scotland	North	2018	-18.8	12.81	19.23	43.17	13.45	1.25	3.21	Cod	NORTH_16	LSMSF
196_Ns	Marine Scotland	North	2018	-17.79	14.97	18.15	44.01	13.51	1.11	3.26	Cod	NORTH_01	LSMSF
199_Ns	Marine Scotland	North	2018	-18.09	12.55	17.98	43.75	13.56	1.13	3.22	Cod	NORTH_01	LSMSF
212_Ns	Marine Scotland	North	2018	-18.1	14.7	17.82	42.46	13.26	1.25	3.2	Cod	NORTH_22	LSMSF
220_Ns	Marine Scotland	North	2018	-18.22	12.79	18.73	43.62	13.58	1.22	3.21	Cod	NORTH_25	LSMSF
221_Ns	Marine Scotland	North	2018	-18.19	13.86	18.77	43.5	13.58	1.32	3.2	Cod	NORTH_25	LSMSF
222_Ns	Marine Scotland	North	2018	-18.07	14.06	18.33	43.12	13.37	1.27	3.22	Cod	NORTH_25	LSMSF
223_Ns	Marine Scotland	North	2018	-18	14.22	18.7	43.11	13.36	1.26	3.23	Cod	NORTH_25	LSMSF
236_Ns	Marine Scotland	North	2018	-17.16	13.55	17.75	42.55	13.35	1.33	3.19	Cod	NORTH_32	LSMSF
238_Ns	Marine Scotland	North	2018	-17.75	13.58	18.31	43.26	13.54	1.16	3.2	Cod	NORTH_32	LSMSF
239_Ns	Marine Scotland	North	2018	-18.02	13.95	18.95	42.9	13.37	1.29	3.21	Cod	NORTH_32	LSMSF
240_Ns	Marine Scotland	North	2018	-17.94	13.98	18.53	45.69	13.87	1.22	3.29	Cod	NORTH_32	LSMSF
257_Ns	Marine Scotland	North	2018	-19.02	12.67	19.5	43.53	13.37	1.15	3.25	Cod	NORTH_14	LSMSF
259_Ns	Marine Scotland	North	2018	-18.42	12.38	19.15	44.79	13.76	1.2	3.26	Cod	NORTH_14	LSMSF
260_Ns	Marine Scotland	North	2018	-18.63	13.15	19.07	43.19	13.38	1.17	3.23	Cod	NORTH_14	LSMSF
268_Ns	Marine Scotland	North	2018	-18.52	13.49	18.7	43.45	13.55	1.15	3.21	Cod	NORTH_05	LSMSF
270_Ns	Marine Scotland	North	2018	-18.46	13.88	17.98	45.61	13.42	1.2	3.4	Cod	NORTH_05	LSMSF
279_Ns	Marine Scotland	North	2018	-17.84	13.55	18.61	43.15	13.42	1.31	3.21	Cod	NORTH_27	LSMSF
283_Ns	Marine Scotland	North	2018	-17.8	13.13	18.45	42.68	13.33	1.34	3.2	Cod	NORTH_27	LSMSF
291_Ns	Marine Scotland	North	2018	-17.62	13.19	18.77	43.96	13.57	1.24	3.24	Cod	NORTH_34	LSMSF
307_Ns	Marine Scotland	North	2018	-17.88	14.69	18.49	43.54	13.32	1.18	3.27	Cod	NORTH_23	LSMSF
314_Ns	Marine Scotland	North	2018	-17.75	13.78	18.64	43.88	13.58	1.26	3.23	Cod	NORTH_26	LSMSF
318_Ns	Marine Scotland	North	2018	-17.86	13.85	18.97	43.01	13.53	1.28	3.18	Cod	NORTH_26	LSMSF
334_Ns	Marine Scotland	North	2018	-17.57	14.3	18.31	43.69	13.2	1.15	3.31	Cod	NORTH_37	LSMSF
335_Ns	Marine Scotland	North	2018	-17.74	14.06	18.05	43.04	13.26	1.25	3.25	Cod	NORTH_37	LSMSF
336_Ns	Marine Scotland	North	2018	-17.86	13.81	18.41	39.66	12.2	1.04	3.25	Cod	NORTH_37	LSMSF
339_Ns	Marine Scotland	North	2018	-17.59	13.4	18.38	43.03	13.34	1.26	3.23	Cod	NORTH_31	LSMSF
343_Ns	Marine Scotland	North	2018	-17.66	13.6	19.07	42.86	13.39	1.25	3.2	Cod	NORTH_31	LSMSF
365_Ns	Marine Scotland	North	2018	-18.25	14.5	17.6	43.09	13.52	1.16	3.19	Cod	NORTH_03	LSMSF
378_Ns	Marine Scotland	North	2018	-17.75	13.21	18.73	40.51	12.13	1.06	3.34	Cod	NORTH_06	LSMSF
404_Ns	Marine Scotland	North	2018	-18.03	12.61	18.39	44.12	13.89	1.05	3.18	Cod	NORTH_08	LSMSF
412_Ns	Marine Scotland	North	2018	-18.1	13.46	17.93	43.18	13.49	1.28	3.2	Cod	NORTH_33	LSMSF
413_Ns	Marine Scotland	North	2018	-17.68	14.23	18.03	43.33	13.47	1.33	3.22	Cod	NORTH_33	LSMSF
414_Ns	Marine Scotland	North	2018	-18.01	14.02	18.79	42.91	13.28	1.28	3.23	Cod	NORTH_33	LSMSF
427_Ns	Marine Scotland	North	2018	-18.03	13.8	18.23	43.24	13.53	1.12	3.2	Cod	NORTH_09	LSMSF
471_Ns	Marine Scotland	North	2018	-18.13	14.44	18.81	41.84	13.03	1.12	3.21	Cod	NORTH_07	LSMSF
489_Ns	Marine Scotland	North	2018	-17.55	14.78	18.55	43.21	13.62	1.19	3.17	Cod	NORTH_21	LSMSF
492_Ns	Marine Scotland	North	2018	-18.02	12.81	17.77	43.17	13.44	1.23	3.21	Cod	NORTH_21	LSMSF
1282_Cor	Fish monger Port Isaac	Cornwall	2020	-18.24	14.5	17.92	47.95	14.56	1.16	3.29	Cod	COR_01	LSMSF
1283_Cor	Fish monger Port Isaac	Cornwall	2020	-18.32	13.35	17.78	47.98	14.88	1.1	3.22	Cod	COR_02	LSMSF
1284_Cor	Fish monger Port Isaac	Cornwall	2020	-19.37	13.17	18.94	46.98	14.63	1.08	3.21	Cod	COR_03	LSMSF
Y_01	Youngs Seafood	Iceland	2017	-18.17	14.25	18.75	48.25	14.74	1.16	3.27	Cod	FAO27/Va	LSMSF
Y_02	Youngs Seafood	Barents	2017	-18.85	16.45	18.36	48.55	14.99	1.06	3.24	Cod	Central Bank	LSMSF
Y_04	Youngs Seafood	Iceland	2017	-18.17	14.19	18.65	46.39	14.4	1.21	3.22	Cod	FAO27/Va	LSMSF
Y_06	Youngs Seafood	Barents	2017	-19.43	15.43	18.14	48.65	14.99	1.03	3.25	Cod	Central Bank	LSMSF
Y_07	Youngs Seafood	Iceland	2017	-17.38	13.74	17.79	47.91	14.9	1.09	3.22	Cod	FAO27/Va	LSMSF
Y_09	Youngs Seafood	Barents	2017	-19.07	15.13	16.8	48.58	15.06	1.04	3.23	Cod	Central Bank	LSMSF
Y_10	Youngs Seafood	Barents	2016	-19.97	15.1	18.61	46.65	14.4	0.99	3.24	Cod	Central Bank	LSMSF
Y_12	Youngs Seafood	Iceland	2017	-19.87	13.18	19.29	46.88	14.77	1	3.17	Cod	FAO27/Va	LSMSF
Y_14	Youngs Seafood	Barents	2017	-19.2	15.48	17.55	49.25	14.97	1.06	3.29	Cod	Central Bank	LSMSF
Y_16	Youngs Seafood	Barents	2016	-19.88	15.11	18.16	49.83	15.44	1.12	3.23	Cod	Central Bank	LSMSF
Y_17	Youngs Seafood	Iceland	2017	-19.75	13.32	18.38	48.29	14.85	1.18	3.25	Cod	Iceland	LSMSF
Y_18	Youngs Seafood	Iceland	2017	-19.67	13.18	18.76	48.53	14.75	1.03	3.29	Cod	Iceland	LSMSF
Y_19	Youngs Seafood	Barents	2016	-19.74	15	18.38	49.23	15.06	1.16	3.27	Cod	Central Bank	LSMSF
Y_22	Youngs Seafood	Barents	2016	-19.25	16.06	18.96	48.38	15.02	1.23	3.22	Cod	Central Bank	LSMSF
Y_23	Youngs Seafood	Iceland	2017	-20.11	13.25	18.99	47.78	14.82	1.02	3.22	Cod	Iceland	LSMSF
Y_25	Youngs Seafood	Barents	2017	-19.28	15.5	17.82	49.68	15.28	1.07	3.25	Cod	Central Bank	LSMSF
Y_26	Youngs Seafood	Iceland	2017	-19.93	13.02	19.16	46.18	14.38	0.97	3.21	Cod	Iceland	LSMSF
Y_27	Youngs Seafood	Iceland	2017	-19.9	13.88	18.6	49.62	15.08	1.11	3.29	Cod	Iceland	LSMSF
Y_29	Youngs Seafood	Barents	2017	-20.39	14.08	18.79	48.42	14.78	1.06	3.28	Cod	Central Bank	LSMSF
Y_37	Youngs Seafood	Iceland	2017	-18.1	13.87	18.42	48.24	14.66	1.05	3.29	Cod	Iceland	LSMSF
