# Supplementary material for: Tracing the geographic origin of Atlantic cod products using stable isotope analysis
Source: Rapid Commun Mass Spectrom. 2024 Jul 22;39(Suppl 1):e9861. doi: 10.1002/rcm.9861 (PMC12062778; doi:10.1002/rcm.9861)
Supplement: Supplementary file 11 — Data S3. Supporting Information [file RCM-39-e9861-s009.xlsx]

## Sheet: Sheet1
Station_ID	Area	Source	Date	Year	Latitude	Longitude	Depth	Cod_no
FAROE_01	Faroes	Faroe Marine Institute	2018-02-25	2018	61.9	-6.37	95.5	5
FAROE_02	Faroes	Faroe Marine Institute	2018-02-25	2018	62.04	-6.37	119	5
FAROE_03	Faroes	Faroe Marine Institute	2018-02-26	2018	62.36	-6.41	93	5
FAROE_04	Faroes	Faroe Marine Institute	2018-03-02	2018	62.54	-6.5	158.5	5
FAROE_05	Faroes	Faroe Marine Institute	2018-03-03	2018	62.55	-6.71	115	5
FAROE_06	Faroes	Faroe Marine Institute	2018-03-04	2018	62.46	-6.93	94.5	5
FAROE_07	Faroes	Faroe Marine Institute	2018-03-05	2018	62.39	-7.3	101.5	5
IRISH_01	Irish Sea	Marine Institute	2018-03-09	2018	53.6	-5.59	Unknown	1
IRISH_02	Irish Sea	Marine Institute	2018-03-09	2018	53.59	-5.76	Unknown	4
IRISH_03	Irish Sea	Marine Institute	2018-03-10	2018	53.66	-5.76	Unknown	2
IRISH_04	Irish Sea	Marine Institute	2018-03-10	2018	53.63	-5.7	Unknown	2
IRISH_05	Irish Sea	Marine Institute	2018-03-10	2018	53.77	-5.7	Unknown	1
IRISH_06	Irish Sea	Marine Institute	2018-03-11	2018	53.74	-5.74	Unknown	5
IRISH_07	Irish Sea	Marine Institute	2018-03-11	2018	53.54	-5.77	Unknown	4
IRISH_08	Irish Sea	Marine Institute	2018-03-11	2018	53.52	-5.79	Unknown	1
IRISH_09	Irish Sea	Marine Institute	2018-03-11	2018	53.47	-5.78	Unknown	3
IRISH_10	Irish Sea	Marine Institute	2018-03-11	2018	53.54	-5.65	Unknown	1
IRISH_11	Irish Sea	Marine Institute	2018-03-11	2018	53.65	-5.63	Unknown	1
IRISH_12	Irish Sea	Marine Institute	2018-03-11	2018	53.65	-5.7	Unknown	2
IRISH_13	Irish Sea	Marine Institute	2018-03-12	2018	53.68	-5.75	Unknown	1
IRISH_14	Irish Sea	Marine Institute	2018-03-12	2018	53.82	-5.63	Unknown	2
IRISH_15	Irish Sea	Marine Institute	2018-03-13	2018	53.71	-5.76	Unknown	2
IRISH_16	Irish Sea	Marine Institute	2018-03-13	2018	53.47	-5.79	Unknown	6
NORTH_01	North Sea	Marine Scotland	2018-04-07	2018	58.37	-1.72	106	5
NORTH_03	North Sea	Marine Scotland	2018-04-07	2018	58.9	-2.1	80	5
NORTH_05	North Sea	Marine Scotland	2018-04-07	2018	59.63	-1.74	100	5
NORTH_06	North Sea	Marine Scotland	2018-04-08	2018	60.08	-1.84	75	5
NORTH_07	North Sea	Marine Scotland	2018-04-08	2018	60	-2.7	89	5
NORTH_08	North Sea	Marine Scotland	2018-04-08	2018	59.9	-3.51	135	5
NORTH_09	North Sea	Marine Scotland	2018-04-08	2018	60.12	-3.78	145	5
NORTH_11	North Sea	Marine Scotland	2018-04-09	2018	60.66	-2.37	134	2
NORTH_14	North Sea	Marine Scotland	2018-04-10	2018	61.7	0.16	207	5
NORTH_16	North Sea	Marine Scotland	2018-04-11	2018	61.54	1.46	174.5	5
NORTH_17	North Sea	Marine Scotland	2018-04-11	2018	61.18	0.99	161.5	5
NORTH_18	North Sea	Marine Scotland	2018-04-11	2018	60.6	0.7	139	5
NORTH_19	North Sea	Marine Scotland	2018-04-11	2018	60.25	-0.29	129	2
NORTH_21	North Sea	Marine Scotland	2018-04-12	2018	59.08	-1.26	111	5
NORTH_22	North Sea	Marine Scotland	2018-04-12	2018	58.51	-2.01	94	5
NORTH_23	North Sea	Marine Scotland	2018-04-13	2018	57.79	0.27	122.5	5
NORTH_25	North Sea	Marine Scotland	2018-04-13	2018	58.18	1.25	130.5	4
NORTH_26	North Sea	Marine Scotland	2018-04-13	2018	59.17	0.86	130	5
NORTH_27	North Sea	Marine Scotland	2018-04-13	2018	59.58	0.77	123.5	5
NORTH_29	North Sea	Marine Scotland	2018-04-15	2018	60.83	1.82	128	5
NORTH_30	North Sea	Marine Scotland	2018-04-15	2018	61	1.84	133	5
NORTH_31	North Sea	Marine Scotland	2018-04-15	2018	60.43	1.57	119.5	5
NORTH_32	North Sea	Marine Scotland	2018-04-15	2018	60.41	1.36	134	5
NORTH_33	North Sea	Marine Scotland	2018-04-15	2018	60.39	1.08	155	5
NORTH_34	North Sea	Marine Scotland	2018-04-15	2018	60.47	0.99	137.5	5
NORTH_35	North Sea	Marine Scotland	2018-04-16	2018	59.51	1.79	120	5
NORTH_37	North Sea	Marine Scotland	2018-04-16	2018	58.79	0.46	146	5
NORTH_38	North Sea	Marine Scotland	2018-04-17	2018	58.2	0.07	134	5
BALTIC_01	Baltic Sea	DTU	2018-04-25	2018	55.07	15.16	Unknown	36
BALTIC_02	Baltic Sea	DTU	2018-04-25	2018	54.83	12.75	Unknown	1
BALTIC_03	Baltic Sea	DTU	2018-04-25	2018	55.38	14.7	Unknown	1
BALTIC_04	Baltic Sea	DTU	2018-04-25	2018	55.4	14.68	Unknown	1
BALTIC_05	Baltic Sea	DTU	2018-04-25	2018	54.93	15.33	Unknown	1
BALTIC_06	Baltic Sea	DTU	2018-04-25	2018	55.25	14.75	Unknown	1
BALTIC_07	Baltic Sea	DTU	2018-04-25	2018	54.92	12.77	Unknown	1
ICELAND_02	Iceland	Marine and Freshwater Research Institute	2018-10-04	2018	63.98	-23.34	120.5	5
ICELAND_05	Iceland	Marine and Freshwater Research Institute	2018-10-05	2018	65.29	-24.35	83	5
ICELAND_07	Iceland	Marine and Freshwater Research Institute	2018-10-07	2018	66.09	-24.24	50.5	5
ICELAND_08	Iceland	Marine and Freshwater Research Institute	2018-10-09	2018	67.02	-23.94	255.5	5
ICELAND_10	Iceland	Marine and Freshwater Research Institute	2018-10-11	2018	67.13	-19.86	297	5
ICELAND_11	Iceland	Marine and Freshwater Research Institute	2018-10-12	2018	65.67	-21.37	158	5
ICELAND_12	Iceland	Marine and Freshwater Research Institute	2018-10-13	2018	66.53	-18.58	224	5
ICELAND_13	Iceland	Marine and Freshwater Research Institute	2018-10-14	2018	66.95	-15.11	145	5
ICELAND_16	Iceland	Marine and Freshwater Research Institute	2018-10-20	2018	64.17	-14.41	157	5
ICELAND_17	Iceland	Marine and Freshwater Research Institute	2018-10-21	2018	64.69	-12.5	144.5	5
CELTIC_19	Celtic Sea	Ifremer	2018-11-18	2018	49.95	-8.65	Unknown	2
CELTIC_20	Celtic Sea	Ifremer	2018-11-19	2018	50.36	-8.72	Unknown	1
CELTIC_21	Celtic Sea	Ifremer	2018-11-19	2018	50.41	-8.63	Unknown	1
CELTIC_22	Celtic Sea	Ifremer	2018-11-25	2018	50.88	-9.09	Unknown	5
CELTIC_23	Celtic Sea	Ifremer	2018-11-25	2018	50.94	-9.61	Unknown	1
CELTIC_24	Celtic Sea	Ifremer	2018-11-26	2018	51.62	-7.45	Unknown	4
CELTIC_26	Celtic Sea	Ifremer	2018-11-18	2018	49.54	-8.31	Unknown	2
BARENTS_01	Norwegian Sea	Institute of Marine Research	2018-08-25	2018	71.1	23.48	327.34	5
BARENTS_02	Norwegian Sea	Institute of Marine Research	2018-08-25	2018	71.19	25.04	167.58	8
BARENTS_03	Norwegian Sea	Institute of Marine Research	2018-08-26	2018	71.24	28.83	409	5
BARENTS_04	Norwegian Sea	Institute of Marine Research	2018-08-26	2018	71.25	30.52	294.28	7
BARENTS_06	Norwegian Sea	Institute of Marine Research	2018-08-28	2018	71.81	28.58	298.93	13
BARENTS_07	Norwegian Sea	Institute of Marine Research	2018-08-30	2018	71.94	17.33	303.36	2
ROCKALL_03	Rockall	Marine Scotland	2018-09-22	2018	57.86	-13.81	166	1
ROCKALL_04	Rockall	Marine Scotland	2018-09-23	2018	57.35	-14.09	160	1
ROCKALL_06	Rockall	Marine Scotland	2018-09-23	2018	57.3	-13.8	157	1
ROCKALL_09	Rockall	Marine Scotland	2018-09-25	2018	56.74	-14.72	188	1
ROCKALL_14	Rockall	Marine Scotland	2018-09-26	2018	56.99	-14.46	179	1
WESTSCOT_02	West Scotland	Marine Scotland	2018-11-13	2018	59.41	-4.39	96	5
WESTSCOT_03	West Scotland	Marine Scotland	2018-11-17	2018	59.51	-5.87	130	2
WESTSCOT_05	West Scotland	Marine Scotland	2018-11-21	2018	55.52	-8.89	95	1
